# Supplementary material for: Mechanisms of Lung Damage and Development of COPD Due to Household Biomass-Smoke Exposure: Inflammation, Oxidative Stress, MicroRNAs, and Gene Polymorphisms
Source: Cells. 2022 Dec 23;12(1):67. doi: 10.3390/cells12010067 (PMC9818405; doi:10.3390/cells12010067)
Supplement: Supplementary file 1 [file cells-12-00067-s001.zip]

Archive with 1 entries (1 files):
- cells-1939559-supplementary.xlsx
