# Supplementary material for: Mechanisms of Lung Damage and Development of COPD Due to Household Biomass-Smoke Exposure: Inflammation, Oxidative Stress, MicroRNAs, and Gene Polymorphisms
Source: Cells. 2022 Dec 23;12(1):67. doi: 10.3390/cells12010067 (PMC9818405; doi:10.3390/cells12010067)
Supplement: Supplementary file 1 [file cells-12-00067-s001.zip › cells-1939559-supplementary.xlsx]

## Sheet: Sheet1
	Supplementary Table S1. Comparison between the pollutant components present in wood smoke and cigarette smoke.
	Pollutant (species)	Wood Smoke	Cigarette Smoke
	Inhalable particles PM10	✓	✓
	Fine particles PM2.5	✓	✓
	Particulate organic carbon	✓	✓
	Carbon monoxide (CO)	✓	✓
	Sulfur Dioxide	✓	✕
	Nitrogen dioxide (NO2)	✓	✓
	Ozone (O3)	✓	✕
	Carbon dioxide (CO2)	✓	✓
	Volatile organic compounds (C2-C7)	✓	✓
	1,3-Butadiene	✓	✓
	Benzene (monoaromatic)	✓	✓
	Styrene (monoaromatic)	✓	✓
	Toluene	✓	✓
	Phenol	✓	✓
	Cresol	✓	✕
	Benzo[a]pyrene	✓	✓
	Benzo[a]anthracene	✓	✓
	Dibenzo[a,h]pyrene	✓	✓
	Dibenzo[a,h]anthracene	✓	✓
	benzofluoranthenes	✓	✓
	Chrysene	✓	✓
	Pyrene	✓	✓
	Fluoranthene	✓	✓
	Phenanthrene	✓	✓
	Naphthalene	✓	✓
	Anthracene	✓	✓
	Formaldehyde	✓	✓
	Acetaldehyde	✓	✓
	Acrolein	✓	✓
	Furfural	✓	✕
	Propionaldehyde	✓	✕
	Dioxin	✓	✓
	Data are adapted from the following references: [20], [21,27] [28]
